# Supplementary material for: Transport and Permeation Properties of Dapivirine: Understanding Potential Drug-Drug Interactions
Source: Pharmaceutics. 2022 Sep 14;14(9):1948. doi: 10.3390/pharmaceutics14091948 (PMC9501983; doi:10.3390/pharmaceutics14091948)
Supplement: Supplementary file 1 [file pharmaceutics-14-01948-s001.zip]

Archive with 1 entries (1 files):
- pharmaceutics-1875313-supplementary.pdf
